# Supplementary material for: Psychological and physiological stress and burnout among maternity providers in a rural county in Kenya: individual and situational predictors
Source: BMC Public Health. 2021 Mar 6;21:453. doi: 10.1186/s12889-021-10453-0 (PMC7936594; doi:10.1186/s12889-021-10453-0)
Supplement: Supplementary file 3 — Additional file 3. Additional results. Results of bivariate analysis. [file 12889_2021_10453_MOESM3_ESM.xlsx]

## Sheet: Bivariate results
Additional file 1 a: Bivariate distributions
	Perceived stress								Burnout								HRV (lnRmssd)								Cortisol (log of winsorized variable)
	N	Mean	Sd		𝛽	[95% CI]			N	Mean	Sd		𝛽	[95% CI]			N	Mean	Sd		𝛽	[95% CI]			N	Mean	Sd		𝛽	[95% CI]
Individual level variables	87	20.7	4.3						97	42.2	12.3						92	4	0.5						44	3.2	1
Demographic factors
Gender
Male	33	19.8	4.8		0	[0	0]		38	38.3	12.3		0	[0	0]		34	4	0.5		0	[0	0]		1	2			0	[0	0]
Female	54	21.1	3.9		1.3	[-0.57	3.17]		59	44.8	11.8		6.45*	[1.50	11.4]		58	4	0.6		0.0063	[-0.23	0.24]		43	3.2	1		1.2	[-0.90	3.30]
Age
23 to 29 years	26	20	4.5		0	[0	0]		32	40.8	11.8		0	[0	0]		30	4.2	0.4		0	[0	0]		14	3.1	0.9		0	[0	0]
30 to 39	42	20.9	4.4		0.9	[-1.23	3.04]		46	42.5	12.9		1.79	[-3.88	7.47]		43	3.8	0.5		-0.35**	[-0.59	-0.10]		19	3.2	1.1		0.11	[-0.63	0.86]
40 to 52 years	19	21	3.7		1	[-1.58	3.58]		19	44	12.3		3.25	[-3.89	10.4]		19	3.9	0.7		-0.31*	[-0.62	-0.012]		11	3.4	1.2		0.33	[-0.52	1.19]
Marital status
Married	64	20.6	4		0	[0	0]		72	41.4	12.8		0	[0	0]		67	3.9	0.6		0	[0	0]		35	3.1	1		0	[0	0]
All Single	23	20.8	5		0.17	[-1.90	2.25]		25	44.6	10.8		3.18	[-2.50	8.86]		25	4.2	0.4		0.38**	[0.14	0.62]		9	3.4	1		0.31	[-0.47	1.09]
Number of children a
No children	18	19.7	4.5		0	[0	0]		21	42.2	9.6		0	[0	0]		22	4.3	0.3		0	[0	0]		7	3.4	0.8		0	[0	0]
1 to 3	48	20.5	4.2		0.8	[-1.53	3.13]		54	39.9	13.3		-2.25	[-8.43	3.93]		48	3.8	0.5		-0.46***	[-0.72	-0.21]		24	3	0.9		-0.41	[-1.27	0.45]
4 to 7	20	21.4	4.2		1.73	[-1.01	4.46]		21	47.8	10.9		5.62	[-1.80	13.0]		21	3.9	0.6		-0.38*	[-0.69	-0.081]		12	3.3	1.2		-0.073	[-1.02	0.88]
From Migori County
No	31	20.1	3.6		0	[0	0]		32	41.2	12.2		0	[0	0]		30	3.9	0.6		0	[0	0]		14	3	0.7		0	[0	0]
Yes	56	20.9	4.6		0.82	[-1.09	2.72]		65	42.8	12.5		1.57	[-3.74	6.87]		62	4	0.5		0.084	[-0.15	0.32]		30	3.3	1.1		0.28	[-0.39	0.96]
Years in County
Less than 10 years	28	20	3.8		0	[0	0]		31	40.4	11.5		0	[0	0]		28	4.1	0.4		0	[0	0]		13	2.9	0.7		0	[0	0]
10 to 30 years	30	20.2	4.2		0.23	[-1.99	2.46]		34	41.7	12.6		1.32	[-4.77	7.41]		33	4	0.5		-0.068	[-0.34	0.20]		13	3.3	1.2		0.39	[-0.43	1.22]
More than 30 years	29	21.7	4.7		1.72	[-0.52	3.97]		32	44.5	12.9		4.11	[-2.07	10.3]		31	3.8	0.6		-0.30*	[-0.58	-0.028]		18	3.3	1.1		0.32	[-0.44	1.09]
Socioeconomic factors
Education level
Less than College	15	22.7	4		0	[0	0]		16	49.1	15.2		0	[0	0]		18	3.9	0.6		0	[0	0]		11	3.1	0.9		0	[0	0]
College and above	72	20.2	4.2		-2.43*	[-4.80	-0.061]		81	40.9	11.3		-8.17*	[-14.7	-1.65]		74	4	0.5		0.13	[-0.15	0.41]		33	3.2	1.1		0.15	[-0.58	0.88]
Monthly salary a
Less than 10,000 KSh	16	22.4	4.1		0	[0	0]		18	47.2	15.5		0	[0	0]		20	3.9	0.5		0	[0	0]		10	3.2	0.9		0	[0	0]
10,000 to less than 50,000 KSh	34	20.9	4.8		-1.56	[-4.12	1.01]		40	39	12.2		-8.19*	[-15.0	-1.36]		35	4	0.6		0.1	[-0.20	0.40]		17	3.4	1.2		0.16	[-0.69	1.01]
50,000 KSh or more	35	19.7	3.7		-2.78*	[-5.33	-0.23]		37	43.7	10		-3.44	[-10.4	3.48]		35	4	0.5		0.091	[-0.21	0.39]		16	3	1		-0.17	[-1.03	0.69]
Percieved social status of family growing up
Bottom half	74	20.7	4.5		0	[0	0]		83	42.6	12.5		0	[0	0]		80	3.9	0.5		0	[0	0]		36	3.3	1.1		0	[0	0]
Upper half	13	20.2	3		-0.59	[-3.16	1.98]		14	40	11.8		-2.61	[-9.71	4.48]		12	4.1	0.6		0.15	[-0.18	0.48]		8	2.8	0.5		-0.52	[-1.32	0.29]
Percieved social status of self now
Bottom half	48	21.5	4.5		0	[0	0]		55	42.2	13.8		0	[0	0]		54	4	0.6		0	[0	0]		26	3.5	1.2		0	[0	0]
Upper half	39	19.6	3.7		-1.93*	[-3.73	-0.14]		42	42.3	10.2		0.044	[-5.00	5.09]		38	4	0.5		0.018	[-0.21	0.25]		18	2.7	0.6		-0.75*	[-1.35	-0.15]
Percieved accomplishments in life a
Less than you hoped	72	21.1	4.2		0	[0	0]		81	42.7	11.9		0	[0	0]		75	4	0.5		0	[0	0]		38	3.2	1		0	[0	0]
Exactly what you hoped	11	17.5	3.4		-3.66**	[-6.28	-1.03]		13	40	13.8		-2.74	[-10.1	4.61]		13	3.8	0.5		-0.2	[-0.51	0.11]		4	2.5	0.7		-0.66	[-1.71	0.39]
More than you hoped	3	19	2.6		-2.11	[-6.89	2.67]		2	32.5	26.2		-10.2	[-27.9	7.37]		3	4.4	0.5		0.4	[-0.21	1.02]		1	3.2			-0.024	[-2.05	2.00]
Health and lifetyle
Self rated health
Fair/Poor	19	22	3.4		0	[0	0]		20	44.4	11.9		0	[0	0]		20	4	0.6		0	[0	0]		10	3.5	1.4		0	[0	0]
Good/Very good/Excellent	68	20.3	4.4		-1.72	[-3.91	0.47]		77	41.7	12.5		-2.72	[-8.88	3.43]		72	3.9	0.5		-0.063	[-0.33	0.21]		34	3.1	0.9		-0.46	[-1.20	0.29]
Frequency of exercise a
Never/less than once a week	53	20.3	4		0	[0	0]		57	41.5	11.8		0	[0	0]		53	4	0.6		0	[0	0]		30	3.2	1.1		0	[0	0]
Once or more per week	33	21.3	4.7		0.98	[-0.90	2.87]		39	43.8	13.1		2.31	[-2.77	7.39]		38	3.9	0.4		-0.18	[-0.40	0.049]		13	3.1	0.9		-0.079	[-0.79	0.63]
Frequency of alcohol intake
Almost never	77	20.8	4.2		0	[0	0]		85	42.3	12		0	[0	0]		82	4	0.5		0	[0	0]		42	3.2	1		0	[0	0]
One or more times per week	10	19.7	5.2		-1.08	[-3.94	1.79]		12	41.9	15.1		-0.37	[-7.96	7.23]		10	4	0.5		0.015	[-0.34	0.38]		2	2.7	0.9		-0.54	[-2.05	0.98]
Sleep duration
Less than 6 hours	10	20.4	4.4		0	[0	0]		10	41.5	12.9		0	[0	0]		11	4.1	0.5		0	[0	0]		6	3.4	0.9		0	[0	0]
6 or more hours	77	20.7	4.3		0.29	[-2.58	3.16]		87	42.3	12.3		0.82	[-7.40	9.04]		81	3.9	0.5		-0.17	[-0.51	0.17]		38	3.2	1.1		-0.23	[-1.15	0.69]
BMI a
Underweight	2	18	4.2		0	[0	0]		3	34	7		0	[0	0]		3	3.9	0.3		0	[0	0]		1	2.1			0	[0	0]
Normal	29	21.2	4.6		3.17	[-3.12	9.46]		33	41.1	12.1		7.12	[-7.81	22.0]		32	4	0.5		0.091	[-0.56	0.74]		12	3.3	0.9		1.24	[-1.00	3.48]
Overweight	36	20.7	4.5		2.67	[-3.58	8.92]		38	42.8	13.9		8.84	[-6.00	23.7]		35	3.9	0.6		-0.012	[-0.66	0.64]		16	3.1	0.8		1.07	[-1.15	3.29]
Obese	19	20.3	3.4		2.32	[-4.08	8.71]		22	43.9	10.5		9.91	[-5.33	25.1]		22	3.9	0.6		-0.015	[-0.68	0.65]		14	3.2	1.4		1.17	[-1.06	3.40]
Chronic health condition
No	74	20.5	4.4		0	[0	0]		83	42	12.2		0	[0	0]		79	3.9	0.5		0	[0	0]		37	3.2	1		0	[0	0]
Yes	13	21.6	3.3		1.13	[-1.43	3.69]		14	43.5	13.3		1.48	[-5.63	8.58]		13	4.1	0.8		0.22	[-0.10	0.54]		7	3.4	1.4		0.22	[-0.64	1.09]
Contextual factors
Facilty type
Govt. Hospital	36	20.1111	3.83799		0	[0	0]		39	43.4872	12.6447		0	[0	0]		42	3.89969	0.567661		0	[0	0]		20	2.97804	1.03415		0	[0	0]
Govt. Health Center/Disp	40	21.075	4.11618		0.96	[-1.00	2.93]		44	41.9773	12.0878		-1.51	[-6.92	3.90]		36	3.98386	0.546361		0.084	[-0.16	0.33]		16	3.46466	1.15045		0.49	[-0.21	1.19]
Mission/Private Hospital	11	20.9091	6.13929		0.8	[-2.15	3.74]		14	39.5714	12.6899		-3.92	[-11.6	3.75]		14	4.0957	0.417611		0.2	[-0.13	0.53]		8	3.15535	0.712042		0.18	[-0.70	1.05]
Position and experience
Position
Nurse/Midwife	54	20.5	4.3		0	[0	0]		61	42.5	10.2		0	[0	0]		54	4	0.6		0	[0	0]		28	3.2	1.1		0	[0	0]
Clinical officer/Doctor	13	18.8	4.5		-1.65	[-4.23	0.92]		15	36.3	14.3		-6.16	[-13.1	0.78]		15	3.9	0.4		-0.056	[-0.37	0.26]		3	2.6	0.5		-0.66	[-1.94	0.62]
Support staff	20	22.2	3.7		1.75	[-0.43	3.93]		21	45.7	15.3		3.22	[-2.87	9.32]		23	4	0.5		-0.021	[-0.29	0.25]		13	3.2	1		-0.016	[-0.72	0.69]
Years as provider
0 to 5 years	39	19.9	4.6		0	[0	0]		48	41.2	12.7		0	[0	0]		49	4	0.5		0	[0	0]		21	3	0.8		0	[0	0]
6 to 10 years	37	21.6	4.2		1.75	[-0.19	3.69]		37	43.2	12.5		1.97	[-3.43	7.37]		31	3.9	0.5		-0.11	[-0.36	0.13]		20	3.4	1.2		0.32	[-0.34	0.98]
More than 10 years	11	20.2	2.9		0.31	[-2.57	3.19]		12	43.2	10.7		1.92	[-6.05	9.88]		12	4	0.7		-0.051	[-0.40	0.30]		3	3.1	1.5		0.078	[-1.22	1.38]
Work load
Work days per week
5 or fewer days	79	20.6	4.2		0	[0	0]		86	42.3	12.4		0	[0	0]		81	4	0.5		0	[0	0]		40	3.2	1		0	[0	0]
More than 5 days	8	21	5.5		0.38	[-2.79	3.55]		11	41.4	12.4		-0.99	[-8.87	6.90]		11	3.9	0.6		-0.03	[-0.38	0.32]		4	3.2	1		-0.012	[-1.12	1.09]
Work hours per day
8 or fewer hours	50	20.1	4.2		0	[0	0]		58	42.2	11.7		0	[0	0]		56	4	0.5		0	[0	0]		28	3.2	1.1		0	[0	0]
More than 8 hours	37	21.4	4.3		1.21	[-0.62	3.05]		39	42.3	13.4		0.032	[-5.07	5.13]		36	3.9	0.5		-0.026	[-0.26	0.20]		16	3.2	0.8		0.063	[-0.60	0.72]
Overcommitment score:mean(SD)	87	20.7	4.3		0.65**	[0.25	1.05]		97	42.2	12.3		2.17***	[1.10	3.24]		92	4	0.5		0.0075	[-0.044	0.059]		44	3.2	1		0.044	[-0.10	0.19]
Availabilty of resources
Percieved availability of work tools	87	20.7	4.3		-0.24	[-0.65	0.17]		97	42.2	12.3		-0.91	[-1.99	0.17]		92	4	0.5		0.0082	[-0.040	0.056]		44	3.2	1		-0.076	[-0.20	0.049]
Traumatic experiences
Ever lost a mother or baby during pregnancy or childbirth
No	51	20.7	4.3		0	[0	0]		57	41.8	12.5		0	[0	0]		53	3.9	0.5		0	[0	0]		27	3.3	1.1		0	[0	0]
Yes	36	20.6	4.3		-0.12	[-1.98	1.74]		40	42.8	12.2		0.96	[-4.12	6.03]		39	4	0.5		0.13	[-0.10	0.35]		17	3	0.9		-0.23	[-0.88	0.42]
Cause of death if any (N=42)
Maternal death	6	21.2	2.7		0	[0	0]		5	34.2	9.2		0	[0	0]		7	4.2	0.7		0	[0	0]		4	3.1	0.9		0	[0	0]
Still birth	18	20.1	5.2		-1.11	[-5.34	3.11]		21	44.8	12		10.6	[-1.72	22.8]		20	4	0.4		-0.2	[-0.67	0.27]		7	3.2	1.2		0.045	[-1.25	1.34]
Neonatal death	11	20.8	3.5		-0.35	[-4.90	4.20]		13	42.5	13.3		8.26	[-4.73	21.3]		11	3.9	0.6		-0.32	[-0.83	0.20]		5	3	0.2		-0.16	[-1.55	1.22]
Other death	1	24			2.83	[-6.85	12.5]		1	49			14.8	[-12.2	41.8]		1	3.4			-0.85	[-2.00	0.30]		1	2.3			-0.8	[-3.11	1.51]
Period of death if any (N=42)
Not last year	16	20.6	3.6		0	[0	0]		17	44.9	11.2		0	[0	0]		18	4	0.6		0	[0	0]		7	2.9	0.6		0	[0	0]
In last year	20	20.6	4.8		0.038	[-2.92	2.99]		23	41.2	12.9		-3.72	[-11.6	4.20]		21	4.1	0.5		0.068	[-0.28	0.42]		10	3.2	1.1		0.32	[-0.63	1.26]
Stressful interpersonal interactions
Disrespect from superior in last year a
No	56	20.2	4.2		0	[0	0]		62	41.7	11.9		0	[0	0]		59	4	0.5		0	[0	0]		25	3.2	1.1		0	[0	0]
Yes	29	21.1	3.9		0.85	[-1.03	2.74]		33	42	12.5		0.32	[-4.87	5.51]		31	3.9	0.6		-0.09	[-0.33	0.15]		17	3.2	1		-0.044	[-0.71	0.62]
Disrespect from colleague in last year
No	54	20.7	4		0	[0	0]		60	41.7	12.3		0	[0	0]		57	4	0.5		0	[0	0]		29	3.3	1.2		0	[0	0]
Yes	33	20.6	4.7		-0.13	[-2.02	1.76]		37	43.1	12.5		1.45	[-3.69	6.59]		35	4	0.5		0.017	[-0.21	0.25]		15	3	0.6		-0.3	[-0.96	0.37]
Disrespect from patient in last year
No	39	20.7	4.2		0	[0	0]		44	40.2	11.8		0	[0	0]		41	3.9	0.6		0	[0	0]		17	3.6	1.2		0	[0	0]
Yes	48	20.6	4.4		-0.021	[-1.86	1.82]		53	44	12.6		3.80	[-1.16	8.77]		51	4	0.5		0.095	[-0.13	0.32]		27	3	0.8		-0.6	[-1.23	0.022]
Effort reward imbalance
Below median ERI score
Above median ERI score	87	20.7	4.3		1.07	[-1.79	3.94]		97	42.2	12.3		9.94*	[2.43	17.5]		92	4	0.5		-0.067	[-0.41	0.28]		44	3.2	1		-0.36	[-1.18	0.46]
Coping resources
Training on stress a
No	73	21	4.3		0	[0	0]		82	42.3	12.5		0	[0	0]		78	4	0.5		0	[0	0]		42	3.2	1		0	[0	0]
Yes	13	18.8	4.1		-2.14	[-4.69	0.41]		14	41.6	12.4		-0.72	[-7.87	6.43]		13	4	0.5		0.073	[-0.25	0.39]		1	1.9			-1.35	[-3.45	0.76]
Access to counsellor for psychological support
No	77	20.8	4.3		0	[0	0]		85	42.2	11.9		0	[0	0]		80	4	0.5		0	[0	0]		41	3.2	1.1		0	[0	0]
Yes	10	19.8	4.1		-0.97	[-3.83	1.90]		12	42.2	15.5		-0.080	[-7.67	7.51]		12	3.8	0.7		-0.15	[-0.48	0.18]		3	3.1	0.3		-0.11	[-1.37	1.15]
Belong to peer support group at workplace
No	71	20.8	4		0	[0	0]		82	41.9	12.2		0	[0	0]		76	3.9	0.6		0	[0	0]		39	3.2	1		0	[0	0]
Yes	16	19.9	5.6		-0.88	[-3.24	1.48]		15	44.1	13.4		2.24	[-4.66	9.14]		16	4.1	0.3		0.17	[-0.12	0.46]		5	3.2	1.1		0.07	[-0.93	1.07]
Variables measured at facility level
Workload
No of doctors
No doctor	65	20.9	4		0	[0	0]		73	42.5	12.6		0	[0	0]		66	4	0.6		0	[0	0]		29	3.4	1.1		0	[0	0]
At least 1 doctor	22	19.9	5		-1	[-3.10	1.10]		24	41.5	11.8		-0.92	[-6.72	4.87]		26	4	0.5		0.03	[-0.22	0.28]		15	2.7	0.8		-0.77*	[-1.40	-0.14]
No of clinical officers
no CO	23	18.7	3		0	[0	0]		25	41.5	11.2		0	[0	0]		25	3.9	0.5		0	[0	0]		12	3.1	0.7		0	[0	0]
1 C0	35	21.3	3.9		2.56*	[0.34	4.78]		40	41.3	13.1		-0.20	[-6.48	6.09]		32	4	0.6		0.086	[-0.20	0.37]		17	3.3	1.2		0.18	[-0.62	0.98]
>1CO	29	21.5	5.1		2.79*	[0.48	5.09]		32	43.9	12.5		2.42	[-4.16	8.99]		35	4	0.5		0.15	[-0.13	0.43]		15	3.1	1.1		-0.071	[-0.89	0.75]
No of nurses/midwives
1-4 Nurses/midwives	27	21.8	3.8		0	[0	0]		31	40.3	13.6		0	[0	0]		30	3.9	0.6		0	[0	0]		13	3.6	1.2		0	[0	0]
5-8 Nurses/midwives	36	19.9	4		-1.87	[-4.02	0.28]		40	42.8	12.2		2.51	[-3.38	8.40]		34	3.9	0.5		-0.03	[-0.30	0.24]		17	3.1	0.7		-0.47	[-1.22	0.28]
>8Nurses/midwives	24	20.4	5.1		-1.4	[-3.77	0.97]		26	43.7	11		3.40	[-3.14	9.94]		28	4.1	0.5		0.14	[-0.14	0.42]		14	2.9	1.1		-0.75	[-1.53	0.042]
No of auxilary staff
1 aux_staff	35	21.4	3.8		0	[0	0]		41	43.3	12.6		0	[0	0]		39	3.8	0.6		0	[0	0]		18	3.4	1.2		0	[0	0]
2 aux_staff	29	20.8	4.9		-0.61	[-2.73	1.51]		32	40.1	13.1		-3.22	[-9.01	2.58]		28	4.1	0.5		0.27*	[0.0078	0.53]		13	3.6	0.8		0.18	[-0.53	0.90]
>2aux_staff	23	19.3	4.1		-2.05	[-4.32	0.21]		24	43.2	10.9		-0.17	[-6.49	6.14]		25	4.1	0.6		0.25	[-0.022	0.52]		13	2.6	0.7		-0.81*	[-1.52	-0.10]
No of clinical providers during day
1 provider	31	21	4.3		0	[0	0]		35	43.2	13.1		0	[0	0]		31	3.9	0.5		0	[0	0]		16	3.3	1		0	[0	0]
2 providers	37	20.5	4.3		-0.49	[-2.55	1.58]		40	40.2	12.7		-3.03	[-8.83	2.77]		40	4	0.5		0.095	[-0.16	0.35]		16	3	1.1		-0.34	[-1.05	0.38]
>2providers	15	20.2	4.3		-0.8	[-3.47	1.87]		17	43.3	11.3		0.066	[-7.35	7.48]		16	4	0.6		0.12	[-0.21	0.44]		10	3.2	0.8		-0.14	[-0.95	0.68]
No of clinical providers at night
0-1 provider	56	20.9	3.5		0	[0	0]		61	42.7	12		0	[0	0]		54	3.9	0.6		0	[0	0]		25	3.2	1.1		0	[0	0]
2-3providers	31	20.1	5.4		-0.82	[-2.72	1.09]		36	41.4	13		-1.30	[-6.47	3.86]		38	4.1	0.5		0.27*	[0.045	0.49]		19	3.1	1		-0.13	[-0.77	0.52]
Deliveries per month
0-32	27	21.2	4.1		0	[0	0]		32	40.8	12.7		0	[0	0]		31	4	0.6		0	[0	0]		10	3.8	0.8		0	[0	0]
35-60	30	20.7	4.1		-0.52	[-2.79	1.75]		33	42.3	12.9		1.52	[-4.59	7.64]		27	3.9	0.4		-0.14	[-0.43	0.14]		18	3	0.9		-0.75	[-1.55	0.052]
66-300	30	20.1	4.6		-1.12	[-3.39	1.15]		32	43.6	11.7		2.84	[-3.32	9.01]		34	4	0.6		-0.0094	[-0.28	0.26]		16	3	1.2		-0.74	[-1.56	0.082]
Traumatic events
No of fresh stillbirths last year
0 to 1	24	21.8	3.9		0	[0	0]		28	39.5	13.5		0	[0	0]		27	3.9	0.6		0	[0	0]		11	3.4	1.1		v	[0	0]
2 to 3	29	21.1	4.2		-0.69	[-2.95	1.57]		32	44.7	11.8		5.25	[-1.09	11.6]		30	4	0.5		0.1	[-0.19	0.39]		14	3.4	1.1		-0.02	[-0.85	0.81]
4 to 8	21	20.7	4.7		-1.12	[-3.57	1.32]		23	43	12.3		3.58	[-3.32	10.5]		19	3.9	0.6		0.041	[-0.28	0.37]		10	3.1	1		-0.34	[-1.24	0.55]
11 to 91	13	17.5	3.2		-4.25**	[-7.07	-1.43]		14	40.8	11		1.32	[-6.70	9.34]		16	4	0.4		0.089	[-0.25	0.43]		9	2.6	0.7		-0.84	[-1.76	0.078]
No of macerated stillbirths last year
0	26	21.2	3.3		0	[0	0]		29	42.7	12.9		0	[0	0]		30	3.8	0.5		0	[0	0]		13	3.3	1.1		0	[0	0]
1 to 2	25	21.9	4.2		0.77	[-1.55	3.09]		27	41.6	11		-1.17	[-7.80	5.46]		26	4	0.6		0.21	[-0.074	0.49]		12	3.2	1		-0.17	[-0.98	0.63]
3 to 6	24	20.1	5.3		-1.07	[-3.41	1.27]		29	41.4	13.6		-1.34	[-7.86	5.17]		22	4.2	0.4		0.36*	[0.061	0.65]		11	3.5	1.1		0.2	[-0.62	1.03]
9 to 84	12	18.1	2.7		-3.07*	[-5.96	-0.18]		12	44.7	11.9		1.94	[-6.57	10.5]		14	4	0.6		0.16	[-0.18	0.50]		8	2.4	0.5		-0.9	[-1.80	0.0055]
Neonatal deaths last year
0	30	21.9	4.5		0	[0	0]		33	41.3	13.7		0	[0	0]		30	3.9	0.5		0	[0	0]		19	3.5	1.1		0	[0	0]
1 to 4	24	20.7	4.1		-1.23	[-3.43	0.97]		28	42.7	12.2		1.44	[-5.03	7.91]		29	4	0.4		0.11	[-0.16	0.37]		8	3.2	0.5		-0.33	[-1.13	0.47]
5 to 14	26	18.7	3.3		-3.25**	[-5.40	-1.09]		28	41.6	11.8		0.30	[-6.17	6.77]		26	3.9	0.5		0.079	[-0.19	0.35]		15	2.7	0.9		-0.80*	[-1.46	-0.15]
Maternal deaths last year
No	73	20.8	4		0	[0	0]		83	42	12.4		0	[0	0]		76	3.9	0.6		0	[0	0]		36	3.3	1.1		0	[0	0]
1 to 14	14	20.1	5.6		-0.7	[-3.19	1.79]		14	43.4	12.3		1.31	[-5.80	8.42]		16	4.1	0.5		0.18	[-0.11	0.48]		8	2.9	0.9		-0.35	[-1.16	0.47]
Availability of resources
cesarian sections performed
No	69	20.7	4		0	[0	0]		78	42.1	12.5		0	[0	0]		71	4	0.6		0	[0	0]		33	3.4	1		0	[0	0]
Yes	18	20.4	5.3		-0.27	[-2.53	2.00]		19	42.9	12.1		0.82	[-5.48	7.12]		21	4	0.5		0.034	[-0.23	0.30]		11	2.7	0.9		-0.7	[-1.40	0.0020]
Availability of medicines and suppplies
Low; 1-15	23	19.9	4.2			[0	0]		28	42.7	11.7		0	[0	0]		24	3.8	0.4		0	[0	0]		11	3	0.9		0	[0	0]
Medium 16-18	34	22.3	4.1		2.40*	[0.18	4.61]		38	43.9	11.5		1.22	[-4.89	7.32]		39	4.1	0.6		0.25	[-0.023	0.53]		18	3.2	1.1		0.23	[-0.58	1.04]
High 18-23	30	19.4	4.1		-0.44	[-2.71	1.83]		31	39.8	13.8		-2.87	[-9.26	3.52]		29	3.9	0.5		0.051	[-0.24	0.34]		15	3.4	1.1		0.42	[-0.42	1.25]
Electricity
Never/Sometimes	32	21	3.9		0	[0	0]		38	41.5	11.1		0	[0	0]		37	3.9	0.6		0	[0	0]		16	3.1	1.2		0	[0	0]
Most/Always	55	20.5	4.5		-0.5	[-2.39	1.40]		59	42.7	13.1		1.21	[-3.90	6.33]		55	4	0.5		0.11	[-0.12	0.33]		28	3.2	0.9		0.062	[-0.60	0.72]
Running water from a tap
Never/Sometimes	52	20.8	3.8		0	[0	0]		58	42.5	11.2		0	[0	0]		52	3.9	0.6		0	[0	0]		25	3	1.2		0	[0	0]
Most/Always	35	20.5	5		-0.24	[-2.10	1.63]		39	41.8	14		-0.70	[-5.79	4.40]		40	4	0.5		0.053	[-0.17	0.28]		19	3.4	0.8		0.34	[-0.30	0.97]
